# Supplementary material for: A Bidirectional Single‐Cell Migration and Retrieval Chip for Quantitative Study of Dendritic Cell Migration
Source: Adv Sci (Weinh). 2023 Jan 19;10(8):2204544. doi: 10.1002/advs.202204544 (PMC10015900; doi:10.1002/advs.202204544)
Supplement: Supplementary file 8 — Supplemental Dataset 1 [file ADVS-10-2204544-s009.xlsx]

## Sheet: DEG_Migrated
TRIM26
GALK1
KANSL3
PRAME
PCSK7
PRXL2B
PIAS3
ZNF142
JMJD7
GNB1L
FAHD2A
TNFRSF1A
FBRS
COLGALT1
ABHD14B
ZNF408
DGCR8
PDZD11
ME3
ZNF250
C1orf159
APBA3
HSFX3
INKA1
CYP4F11
B3GAT3
HLA-DQB2
PTPN23
NUDT17
C11orf49
TSNARE1
TMEM53
NUDT8
THTPA
TMEM42
ALAD
COL9A2
ZMYND10
NR2F6
TMEM52
HLA-DRB1
PLAUR
PLPP3
CACNB1
SPSB2
PTGER3
ZNF528
ATPAF1
ZNF487
URB2
ARHGEF19
PAXX
EMX1
ANGPTL6
H4C12
SERPINF1
CERCAM
CCDC61
IGLL5
ZNF160
VPS33B
DGCR6
ZNF649
CMPK2
PRICKLE3
TBC1D2
CD320
ZNF362
ZNF449
CIART
PDE6B
EEFSEC
LINC01410
UBTD2
FARS2
TMEM116
FKBPL
TRIM39
WBP1LP2
TPTEP2-CSNK1E
EGFL7
DUSP7
RBM14-RBM4
HLA-DRB5
NAPEPLD
HLA-DQB1
KRI1
MVB12B
CDT1
RSPH9
CTPS1
UBALD2
CAVIN3
AGER
FAM156B
RPP25
LPL
PYCR3
NUP35
PDXP
TMEM94
MYBPC3
GRIN2D
HLA-DPA1
TM7SF2
GFOD2
SLC7A5P2
TNFAIP8L3
TMEM265
POLR1E
OIP5
REELD1
HSF4
PLXNB2
FAM110B
HTT
HAGHL
F13A1
PSKH1
ZNF525
HPD
CD1E
KLHL2
RUSC1
ALDH3B1
TMEM202-AS1
LIPT2
LYPD3
LINC01637
ZNF582
QSOX2
ABCA7
H4C8
LIN7B
CHPF2
LDHD
CFAP70
SLC26A2
ROGDI
LMBR1
CD1B
DPH1
CA11
NR1H3
TMEM214
CCL3
MECR
WDHD1
MT1X
PEX3
PLEKHO2
E2F1
ARMCX7P
IGHMBP2
TNFRSF14-AS1
MISP3
MSRB2
METRNL
ZBTB39
ZNF773
FAM110A
IL18BP
CLDN7
ZBTB9
CORT
FGD3
ACE
ZNF275
MVD
CCDC134
HDHD5
VAMP1
RAB40C
ATP2A3
HLA-DMA
CCR10
SLC15A2
PFKFB4
PTGES2
DOK2
ESAM
HES6
BBS1
FBXO2
KRT18P61
POLR3H
RNFT1-DT
ZKSCAN3
ZNF768
PIN1
HS1BP3
ZNF76
NDUFB2-AS1
EEF1AKMT4
MRM1
HLA-DRA
TNFRSF18
CD247
DECR2
TGM2
SPATA5L1
BOLA3-AS1
ICAM3
PTGES3L
GRN
SLC44A2
DCAF1
RIC8A
ANKMY1
MAGEH1
TCAF1
DDAH2
ZNF792
RARRES2
ZNF22-AS1
SSRP1
TBX21
CBX8
TREM2
SLC2A5
LINC01011
C6orf52
ABHD16A
DCANP1
GSEC
METTL17
GGA3
TEKT4P2
CTDSP1
CCDC24
REC8
LRG1
YIPF2
FLOT2
TUBB3
POMGNT1
VPS18
PLA2G4B
MUSTN1
FAM76A
TIMP4
PCYT2
EP400P1
RINL
RBM10
TNFSF12
POU2F2
ATXN7L1
LINC02577
ZWINT
APOC1
FBXW5
OXNAD1
ADTRP
ELOF1
PEX11A
S100A14
BORA
NSMF
ZNF398
NDN
TEF
MZF1
SPATA20
KLHL17
CHRFAM7A
ST14
KLHL35
ZSWIM3
FBXW10
PRSS21
CKMT2-AS1
GIT1
KCTD18
CLIC3
ZNF692
SOX8
EIF4ENIF1
PLAT
EIF3C
DNPH1
CCDC157
NNAT
AGAP4
MTA2
TMPRSS13
RPS4XP16
C12orf75
SCARB2
STK25
BLVRB
TMED9
ADIRF
MRPL24
IDI2-AS1
SLC25A22
ACP5
AIFM3
ADORA2A
SLC52A2
MYLK-AS1
CRYAB
SLC19A2
GNG7
TXNRD2
NBPF9
PLPP6
ACO2
HENMT1
ABTB1
CTTN
ELP6
UBE2T
DCAF4
TTC23
ZNF563
NOC2L
VWA5A
DGUOK-AS1
ZNF852
CLTB
STK16
ZBTB46
LRMDA
LRRC45
PXMP4
TMEM160
BPNT1
FKRP
DNASE1L1
CYB561A3
FAAP20
SPNS1
C2orf88
GADD45GIP1
CHPF
HTR1D
FCER1G
HLA-DQA1
SLC1A4
H4C3
RNPEPL1
PTPA
ELMO3
MRPS12
SFXN4
PPAN
CHMP7
UCP3
SRM
FAHD2B
TNNT2
BTN2A2
IGHA1
PWWP2A
TAF1A
SCARB1
SIGLEC17P
GAS6
EEPD1
DCXR
JHY
POLR3E
DPP3
ANKRD1
COLQ
MYO19
ZFHX2
SHKBP1
ABHD11
EML3
POP1
FPGS
CHRNE
GUK1
NEUROG3
FAM86EP
IMPDH1
PRSS23
C4orf48
DUS3L
FGFR1
VMO1
AKAP8
POLR3GL
FAM234A
HIPK1-AS1
BCS1L
TRMT10B
NT5DC2
RAB3D
HES1
ATP1B2
PWWP2B
CLU
CD99L2
JTB
ZMIZ2
NAB2
ZNF71
SLC39A3
CAMK1
MIEF1
C2CD2L
TMEM250
GUCY1B1
SNAPC4
DHX57
RARG
NPIPB12
FURIN
SLC7A5
PCOLCE2
LRRFIP1P1
APRT
GORASP1
SLC7A8
LTBR
NF2
GPD1
BTN3A2
UAP1L1
ITGB2-AS1
PRKAG1
NDUFS7
INTS1
SUFU
KLHL36
ORAI3
PHETA2
LONRF1
IGHD
LINC02610
CPT2
CEP152
ZNF415
C15orf39
CASP9
FAM114A1
SERINC2
ATP5F1D
WDCP
TRAF3IP3
PLPP1
IRF2BP1
ANTKMT
HEG1
LRP10
PTPRO
TYSND1
HGF
TSPAN4
EBNA1BP2
PDZD8
ZNF205
RPP25L
RTL8B
PGP
RUVBL2
ENHO
PTP4A3
RXRA
TMED3
PDLIM2
MARVELD1
ZFAND2B
EIF2B5
ANAPC1
LLGL2
ARHGAP1
INTS13
ZNF260
ECI1
ADAM28
STUB1
MYO1F
NFKBIB
GRINA
GOLGA1
ZNF526
RIMS3
MAPK12
TBCB
ZSWIM4
CTC1
TINCR
TONSL
MFSD12
YIPF1
ACOT2
DENND4B
UBE2O
PELI3
SSBP4
DCAKD
FBL
SDHC
HLA-DPB1
PAX8
COL1A2
CD52
SLC35E1
SDC4
RRAS
EGR2
LINC00910
TFIP11
PREX1
RNF31
HSPBP1
MAZ
HAUS4
ACHE
SMG9
ARMC6
POLR1B
RSAD1
BORCS6
SHISA5
DNLZ
MICOS13
RRP7A
LSM4
TMEM219
CNN2
GPR153
SFXN5
NCAPD2
CPSF2
IGFLR1
AARSD1
CYHR1
GADD45G
CRAT
ELMO1
CNP
ISOC2
CBLN3
NUDT16
RFLNB
ATP5MC1
DYSF
HINFP
FLYWCH1
PARP1
SLC26A6
ADAT3
TOR3A
CFAP410
DEDD
C14orf28
TEX261
FAAP100
LHFPL5
MRI1
CANT1
TCOF1
RPS4Y1
C9orf139
PRDM15
RANGRF
LAMTOR4
LSM7
IFT43
BRAT1
ALKBH7
DNAJB2
C8orf82
FHOD1
GIPC3
BAALC
PLSCR3
MMAB
RSBN1
POLR3A
BTG2
HEATR1
NUDT14
HERC2P7
PHF5A
SETD4
LARS1
TNPO2
TSR2
SLC39A4
DHCR7
ARHGAP22
IFITM3
HLA-DQA2
CCDC85B
CHPT1
HDGFL2
TMEM259
FKBP1A
MARVELD2
NETO2
RPS26P19
RSAD2
MVB12A
PTGER2
KCNAB2
C12orf57
TAF10
CASZ1
MOAP1
PC
R3HDM4
WDR24
DGAT1
UBE2L6
BRD3
PIN4
MRTO4
RELT
SMIM29
HLA-DRB6
UBTF
CCDC28B
MAN2A2
RPL12
PIGV
NELFB
ZNF296
HGS
TMEM109
UROS
ZNF282
PNPO
COMTD1
MFSD2A
NDUFV1
TRAPPC6A
MLEC
DPM3
CYB5B
AKR7A2
FXR2
PWP2
GBA
PSMG3-AS1
MARCHF2
GANC
GRWD1
SDHAF1
TESK1
TIFAB
STARD10
DXO
DUSP28
FLYWCH2
CCDC43
ENDOG
PINK1
VPS4A
TPRN
IL17RA
SLX1A
EXOC3
SDSL
TRAPPC5
MZT2B
RFC5
OXLD1
SIGMAR1
FGR
COX8A
DBP
SLC29A3
BANF1
CASP1
TMEM134
APH1A
ERCC1
ADIPOR2
GP1BA
DDX27
ZNF593
PTK2B
NCAPH2
TMEM183A
HCFC1
ARL2
SAC3D1
PHB
BRI3BP
KLHL12
ZNF274
MTLN
HROB
TMUB1
ISG20L2
NISCH
LRRC8A
PMPCA
NME3
OR7E38P
TSFM
TRPC4AP
EIF3K
AP2A1
ACTR1B
TPCN2
NAA38
CCDC167

## Sheet: DEG_Non-migrating
MS4A14
CA2
MYBL2
KU-MEL-3
EEF1A1P3
TMEM273
RAB24
ZSCAN26
SLCO4C1
TEDC2
PGM3
TIGIT
ELAPOR1
ZNF211
TANK
PTHLH
ADA
GZMK
FRMD6
S100A3
TRIM2
NLRP1
CRMP1
SFRP4
LAT2
ZNF799
BPGM
ARHGEF17
SAMSN1
RCAN1
PARP11
KYNU
SLC17A9
C19orf54
DNAJC6
LINC01260
PLA1A
HPRT1
BBS2
ZNF774
PLK1
SH2D1A
TENT2
WLS
ZNF225
SGK1
SDCBP2-AS1
SAP30L-AS1
KLC4
TECTA
PLEKHA5
GZMA
CXCL8
FMN1
BICD1
GIMAP5
DIPK1A
GABPB1
AKR1B1
MITF
ITM2B
LINC00967
MS4A4A
STAG1
UBD
CXCL1
DGCR11
MAOA
FAM214A
OXER1
TGM1
SDC2
RPL7P24
MYL12BP2
CALCOCO2
TREML3P
MBNL2
KITLG
CD36
GAD1
MOSPD1
RAB5B
SLAMF7
DDX60L
GNA11
PIK3R3
ZNF879
CST1
MMP10
RASD1
ZNF813
IL17RB
LAPTM4A
NXT2
SCD5
MFAP3
SERINC1
USP46-DT
IMMP2L
FAM117B
TNFAIP6
C1orf198
PSD3
ZSCAN22
NSG1
SUGT1P4-STRA6LP
GLIPR1
GLMN
FNTB
FAM86B3P
RABGAP1L
IFT140
CPQ
DNAJB9
ERP44
SOD2
CDKL5
RARS2
LHFPL2
KYAT3
LINC00528
SPAG9
ARF4
AHCYL2
TRIB2
LAMP2
FTSJ1
ANG
FAM9C
TMEM267
TVP23B
SDCBP
RWDD2A
KLHL24
CGNL1
STPG2
DOCK7
CD80
RINT1
MYOF
ATF2
MT-ND4L
ETS2
ATP6V1H
IFT46
FEM1C
TPD52
SOAT1
FAM3C
GPR183
WDR73
DMD
API5
CLEC2B
RAB1A
KCNE1
TTC8
EME2
RHOBTB2
IQCN
TGIF1
ALDH1A2
CCL18
HSD11B1
NFIL3
SLC5A3
SCFD1
MSR1
PTGR1
PSMD10
OAT
ZFP62
PGRMC1
CNOT2
TPST1
MT-ND5
ATG7
HSPA5
ACER3
PSTPIP2
PEX13
ITGA1
SNAP23
HSD17B4
UBE2H
YTHDF3
PPP6C
ABHD5
DHX15
REV3L
CD58
ASNS
STXBP3
USP32P1
ARCN1
SPIN1
LMBRD1
GGH
HSPA13
OR52K3P
ZNF614
RAP1B
SART3
CLK4
RUBCN
TUT7
CNOT8
MAT2B
ZNF606
ING3
RNA5S1
PTPRC
PLXDC2
FSTL1
RBBP4
IBTK
CAB39L
MCOLN3
CD40
TEFM
ADAM9
MBNL1
FLT3
CSGALNACT2
LXN
MAN1A1
RNA5-8SN2
PXYLP1
MATN2
ARL15
SLC36A4
TEX10
CCDC126
MBOAT2
TM9SF2
ATP1B1
STK38L
ZMPSTE24
FEM1B
RASGEF1B
MUS81
FAS
SLC20A1
MTATP6P1
PAPSS2
PAXIP1
PDE12
ST7
MRE11
MFSD11
ATP6V1B2
PIK3AP1
MORC3
E2F7
OXSM
PARP14
FNIP2
ARNTL
CNIH1
OPA1
EOGT
KLC1
BRD1
RNF13
PDCD1LG2
KANSL1L
FILIP1L
AAGAB
CD164
MKLN1
SEC23A
DNAJB11
TK1
FMNL2
LCORL
CDKN2AIP
WDR53
EZH2
GAL
TDRD7
FMR1
HSPA2
PSEN1
SRPRB
PSMD6
RTCB
PPT1
TRIO
SLC25A51
MT-ATP8
ATP2C1
KIFBP
ELMO2
CLP1
MYZAP
HNRNPLL
HEXA
CCL5
L3MBTL4
RECQL
RBFA
EIF2A
TCEAL9
LIG4
C1orf174
UBOX5
PIAS1
TTC39B
YARS1
CARS1
NUSAP1
PPARG
PANK3
STAM
L3HYPDH
SPAST
CITED2
DHX34
MCOLN2
MKLN1-AS
NAMPT
RCL1
SMG1P1
COPS2
DMXL1
MATR3
BHLHE40
ZNF383
DNAJA3
PHF6
ARFGAP3
ASPH
MARCHF6
MYC
FBXO28
MUL1
QPCT
LINC02035
TPP2
TGFBR2
ANKRD37
LMBR1L
GBP2
GBE1
ST3GAL6
RNF19A
ARHGEF1
MYO1G
EIF2AK3
MOB1B
SH3KBP1
RASA2
APPBP2
WASL
GBF1
AP3M1
PRPS2
SLC41A2
TYW1
MRPL50
ZDHHC6
RCBTB2
SIK3
PDCD4
SLC38A2
PLK2
GPAT3
