# Supplementary material for: A Bidirectional Single‐Cell Migration and Retrieval Chip for Quantitative Study of Dendritic Cell Migration
Source: Adv Sci (Weinh). 2023 Jan 19;10(8):2204544. doi: 10.1002/advs.202204544 (PMC10015900; doi:10.1002/advs.202204544)
Supplement: Supplementary file 9 — Supplemental Table 1‐4 [file ADVS-10-2204544-s003.xlsx]

## Sheet: Table S1
Table S1. Computing parameters for the results in Table S2 and Table S3
Parameter	Migration channel	Cell-loading channel	Bypass channel
Channel length [μm]	160	75	10000
Channel width [μm]	5	14000	1500
Channel height [μm]	4	20	150
Number of channels	250	1	1
Viscosity [N s/m2]	0.00069
Hydrodynamic resistance [N s m-5]	Single migration channel	8.34677 × 1015
	One side of migration channels	3.33871 × 1013
	Cell-loading channel	5.54964 × 109
	Total migration/ cell-loading channels	6.67797 × 1013
	Bypass channel	1.74552 × 1010
	Total with bypass channel	1.74507 × 1010
Density [g m-1]	993.4
Gravitational acceleration [m s-2]	9.8
Length of the reservoir [mm]	14
Width of the reservoir [mm]	3
Height of the reservoir [mm]	3
Diffusion constant [m2 s-1]	1.42 × 10-10
Initial concentration [g m-3]	2.2

## Sheet: Table S2
Table S2. Fluid level-equilibrating efficacy of the bypass channel.
Equilibration between fluid levels in two reservoirs to 1 μm	Initial fluid level difference [mm]
	1	0.5	0.25	0.1
Time T to equilibrate levels with bypass channel [s]	260.0	233.9	207.8	173.4
Time T to equilibrate levels to 1 μm without bypass channel [h]	276.4	248.7	221.0	184.3
Excess volume in one reservoir [μL]	42	21	10.5	4.2
Volume exchange through bypass channel within Time T [μL]	20.978962	10.479	5.22897	2.07897
Volume exchange through migration channels within Time T [μL]	0.037873	0.017038	0.00757	0.002685
Percentage of migration channel volume displaced within Time T	1.67395	0.75306	0.334564	0.118668

## Sheet: Table S3
Table S3. Mass exchange between sink and source reservoirs by the migration channels and the bypass channels over time of diffusion.
Mass exchange [g]		Time duration [h]	Mass exchange rate
Migration channels	2.11 × 10-10	12	0.000760714
Bypass channel	2.02 × 10-10	12	0.000730286
Migration channels	4.22 × 10-10	24	0.00152143
Bypass channel	4.05 × 10-10	24	0.00146057

## Sheet: Table S4
Table S4. Mass exchange between sink and source reservoirs by the convection flow through the byppass channels over time of equilibration.
Initial fluid level difference [mm]	1	0.5	0.25	0.1
Total volume of the reservior [μL]	126
Excess volume in one reservoir [μL]	42	21	10.5	4.2
Volume exchange until equilibration [μL]	~21	~10.5	~5.25	~2.1
Mass exchange rate	~16.67%	~8.33%	~4.17%	~1.67%
